# Supplementary material for: MRI reveals menstrually-related muscle edema that negatively affects athletic agility in young women
Source: PLoS One. 2018 Jan 24;13(1):e0191022. doi: 10.1371/journal.pone.0191022 (PMC5783373; doi:10.1371/journal.pone.0191022)
Supplement: S1 Table — (XLSX) [file pone.0191022.s002.xlsx]

## Sheet: Sheet1
Table.S1		The day of the test counted from the first day of the menstruation (n=13)														average (days)
Individuals		1	2	3	4	5	6	7	8	9	10	11	12	13		Average	SD
phases	menstrual phase	3	2	4	2	2	2	3	2	3	4	4	2	2		2.69231	0.85485
	follicular phase	7	7	8	8	10	9	8	10	8	10	9	9	10		8.69231	1.1094
	ovulatory phase	19	21	14	16	23	17	19	14	18	21	20	18	21		18.5385	2.75727
	early-luteal phase	23	24	19	19	26	22	22	22	22	24	28	24	26		23.1538	2.60916
	late-luteal phase	28	29	25	31	29	29	29	28	28	30	32	26	28		28.6154	1.85016
