# Supplementary material for: MRI reveals menstrually-related muscle edema that negatively affects athletic agility in young women
Source: PLoS One. 2018 Jan 24;13(1):e0191022. doi: 10.1371/journal.pone.0191022 (PMC5783373; doi:10.1371/journal.pone.0191022)
Supplement: S3 Table — (XLSX) [file pone.0191022.s004.xlsx]

## Sheet: Sheet1
Table.S3		Hormone concentration in each phase of the menstrual cycle
		ID (n=13)
		1	2	3	4	5	6	7	8	9	10	11	12	13		average	SD	SE
		Hormones concentration in the menstrual phase
	days from menstruation	3	2	4	2	2	2	3	2	3	4	4	2	2		2.69231	0.85485
	estradiol (pg/ml)	43	46.3	81.5	44.9	32.1	49.1	45.7	47.8	46.6	47	60.8	20.7	40		46.5769	14.0501	4.3
	progesterone (ng/ml)	1.06	1.22	0.85	0.79	0.82	0.79	0.67	1.95	1.1	1.01	1.56	1.69	1.16		1.12846	0.389162	0.1
		Hormones concentration in the follicular phase
	days from menstruation	7	7	8	8	10	9	8	10	8	10	9	9	10		8.69231	1.1094
	estradiol (pg/ml)	84.4	30.5	63.6	62.1	43.6	353	88.9	78.4	52.1	20	60.2	33.3	50		78.4692	85.0566	21.9
	progesterone (ng/ml)	0.94	1.37	0.87	0.84	0.79	0.85	0.6	1.62	1.12	0.83	1.61	1.39	1.61		1.11077	0.36218	0.1
		Hormones concentration in the ovulatory phase
	days from menstruation	19	21	14	16	23	17	19	14	18	21	20	18	21		18.5385	2.75727
	estradiol (pg/ml)	114	71.3	196	162	93.8	63.3	131	134	79.4	39.9	189	20	91.3		106.538	54.3594	14.1
	progesterone (ng/ml)	23.4	1.42	1.02	1.62	1.63	4	2.06	2.62	2.54	2.31	2.81	2.63	4.42		4.03692	5.89693	1.5
		Hormones concentration in the early-luteal phase
	days from menstruation	23	24	19	19	26	22	22	22	22	24	28	24	26		23.1538	2.60916
	estradiol (pg/ml)	130	156	82.3	383	208	246	264	215	190	149	258	129	177		199.023	77.6219	22.2
	progesterone (ng/ml)	15.3	5.19	4.76	28.6	5.16	34.2	10.2	16.4	13.1	14.1	17.9	6.81	14.2		14.3015	8.90137	2.5
		Hormones concentration in the late-luteal phase
	days from menstruation	28	29	25	31	29	29	29	28	28	30	32	26	28		28.6154	1.85016
	estradiol (pg/ml)	32.1	259	269	182	147	180	200	88.5	37.5	195	81.6	164	104		149.208	76.2787	20.3
	progesterone (ng/ml)	1.12	9.27	34.3	9.05	4.13	15.1	7.95	4.5	2.79	17.7	3.06	19.1	10.2		10.6362	9.14114	2.4
